# Supplementary material for: A Local Desiccant Antimicrobial Agent as an Alternative to Adjunctive Antibiotics in the Treatment of Periodontitis: A Narrative Review
Source: Antibiotics (Basel). 2023 Feb 24;12(3):456. doi: 10.3390/antibiotics12030456 (PMC10044681; doi:10.3390/antibiotics12030456)
Supplement: Supplementary file 1 [file antibiotics-12-00456-s001.zip]

Archive with 1 entries (1 files):
- antibiotics-2201065-supplementary.pdf
